# Supplementary material for: Assessing the Safety Risks of Civil Engineering Laboratories Based on Lab Criticity Index: A Case Study in Jiangsu Province
Source: Int J Environ Res Public Health. 2020 Aug 27;17(17):6244. doi: 10.3390/ijerph17176244 (PMC7504602; doi:10.3390/ijerph17176244)
Supplement: Supplementary file 1 [file ijerph-17-06244-s001.zip]

Archive with 1 entries (1 files):
- ijerph-896547-supplementary.xlsx
