# Supplementary material for: Assessing the Safety Risks of Civil Engineering Laboratories Based on Lab Criticity Index: A Case Study in Jiangsu Province
Source: Int J Environ Res Public Health. 2020 Aug 27;17(17):6244. doi: 10.3390/ijerph17176244 (PMC7504602; doi:10.3390/ijerph17176244)
Supplement: Supplementary file 1 [file ijerph-17-06244-s001.zip › ijerph-896547-supplementary.xlsx]

## Sheet: Sheet1
Number	1-lectures;2-lab teachers	Frequency	Duration	A1								A2								A3								B1								B2								C1
				HPt	S	A	R	Se	WF			HPt	S	A	R	Se	WF			HPt	S	A	R	Se	WF			HPt	S	A	R	Se	WF			HPt	S	A	R	Se	WF			HPt	S	A	R	Se	WF
1	1	1	1	2	2	2	4	4	4	4	3	2	2	4	4	3	3	4	3	4	3	4	4	3	3	3	3	2	3	4	3	3	3	3	2	4	3	3	4	4	4	3	4	3	4	3	3	4	4
2	2	2	1	2	1	4	4	4	4	4	3	1	1	4	4	4	4	4	2	2	2	3	3	3	4	5	5	2	2	3	3	3	5	5	4	2	2	3	1	2	4	4	4	2	1	3	3	3	4
3	1	5	1	1	3	3	2	3	4	1	2	2	3	4	4	4	3	4	4	4	1	4	2	4	5	2	4	3	2	2	3	3	3	3	4	2	3	4	3	4	2	4	4	3	2	3	4	3	3
4	1	3	1	1	2	4	3	5	3	1	4	3	2	3	4	4	4	3	3	4	2	2	4	4	4	3	2	3	4	4	4	3	4	4	4	4	4	3	4	3	2	4	2	4	3	5	2	3	5
5	2	2	1	5	2	4	3	4	5	4	4	3	2	5	5	3	5	3	2	1	2	5	4	5	4	3	3	2	3	3	4	4	4	5	3	3	2	4	3	3	4	5	4	4	2	4	3	3	3
6	1	1	3	4	5	2	5	2	4	5	3	5	2	3	2	3	4	5	4	4	4	4	3	4	1	5	5	2	4	5	5	5	5	3	1	3	5	5	5	3	3	4	5	5	3	1	4	3	3
7	1	3	1	3	2	2	3	3	2	4	3	1	4	4	4	4	2	4	3	3	2	3	4	3	2	2	4	3	3	4	4	4	4	4	4	4	4	3	4	1	5	4	3	4	4	3	1	3	3
8	2	2	1	3	3	3	4	4	4	4	2	3	3	5	3	3	2	4	3	4	5	3	5	4	5	4	5	5	4	3	3	3	5	3	3	4	3	5	3	2	4	4	4	4	4	4	4	4	5
9	2	2	1	5	3	3	4	4	4	4	2	5	3	3	4	5	4	3	4	3	3	5	4	3	4	3	5	3	3	3	3	5	4	5	4	2	1	3	2	4	4	5	2	4	5	4	3	2	3
10	1	5	1	4	4	4	4	4	4	4	4	4	4	4	2	4	4	4	4	4	4	4	4	4	4	4	4	5	4	4	4	4	4	4	4	4	4	4	4	4	4	4	4	4	4	4	4	4	4
11	1	2	1	4	3	3	4	4	4	4	4	4	3	3	4	3	4	3	3	4	3	4	4	4	4	3	4	4	3	3	3	4	4	4	3	3	4	3	3	4	4	3	4	4	4	4	3	3	4
12	1	1	2	3	3	2	1	2	4	4	3	3	1	2	2	2	3	3	3	3	3	3	3	3	3	3	3	2	2	2	2	2	3	3	3	3	3	3	3	3	2	4	3	3	3	3	3	3	3
13	1	3	1	3	3	3	3	3	3	4	3	3	4	4	4	4	3	4	4	3	3	4	4	3	3	3	3	3	4	4	3	4	4	3	4	3	4	3	3	3	3	4	4	3	3	3	4	5	4
14	1	2	1	2	4	2	5	3	5	5	3	4	1	4	5	5	5	5	5	1	2	5	5	5	3	4	4	3	5	2	5	5	5	5	5	2	1	1	1	1	5	5	5	2	2	4	4	5	3
15	2	3	1	1	1	3	4	4	5	4	2	1	1	4	3	3	5	3	3	3	1	4	4	4	4	4	3	2	1	3	3	3	4	4	2	3	1	4	4	4	5	4	2	3	5	4	4	4	3
16	1	1	1	3	3	4	4	3	4	4	4	3	3	4	4	4	4	4	4	3	2	4	4	4	4	4	4	5	4	4	4	4	4	4	4	4	3	4	3	2	4	4	3	4	2	2	3	3	4
17	2	2	2	1	3	4	4	4	3	3	4	2	3	3	4	4	3	3	4	4	3	4	3	4	5	3	4	3	2	4	4	4	3	4	3	4	3	4	3	2	3	4	3	2	4	5	5	2	4
18	2	3	1	5	5	2	4	5	5	4	3	4	3	5	5	3	2	3	2	2	3	5	3	4	5	5	4	3	3	4	3	3	4	5	3	4	3	3	1	2	5	5	3	4	3	4	3	3	4
19	2	5	1	4	3	4	2	4	2	4	2	5	2	3	4	5	3	4	4	4	2	3	3	4	3	4	4	3	3	2	3	3	3	3	3	3	2	4	2	4	4	5	5	3	3	5	4	5	3
20	1	1	1	3	1	4	3	1	5	4	4	4	1	4	3	3	2	4	3	4	4	3	3	3	4	3	4	3	3	4	4	4	4	4	3	4	1	3	3	3	4	4	3	4	1	1	3	3	4
21	2	5	1	4	4	4	4	4	4	5	4	3	4	3	4	4	2	2	2	3	3	4	4	4	3	3	3	4	4	3	4	4	3	4	3	3	3	3	4	3	3	3	3	4	3	4	4	4	4
22	1	1	4	4	4	4	5	4	5	5	4	4	4	4	4	4	5	5	4	4	4	4	4	4	4	4	4	4	4	4	4	4	4	4	4	4	4	4	4	4	4	4	4	4	4	4	4	4	4
23	1	5	1	2	2	3	4	4	3	4	2	2	2	4	3	3	3	3	2	4	2	4	4	4	4	3	3	3	2	3	3	3	4	4	2	4	2	4	4	4	2	4	1	4	2	4	4	4	3
24	2	5	2	3	4	5	5	4	5	3	5	2	1	5	5	4	2	4	3	5	5	4	5	5	4	4	3	3	2	5	4	4	2	3	2	2	1	3	4	4	5	5	2	3	4	3	4	3	4
25	2	1	3	4	3	3	4	3	4	5	2	4	2	4	3	3	3	4	2	4	4	5	5	4	3	4	4	4	2	4	3	2	3	5	5	4	2	3	3	5	3	4	3	4	3	4	4	3	4
26	1	1	3	3	2	4	3	3	4	4	4	3	2	4	4	4	3	3	3	2	3	4	4	4	3	3	3	2	3	3	3	3	3	3	3	2	3	4	4	4	4	4	4	2	3	4	4	4	3
27	2	5	1	4	3	5	5	5	5	5	5	4	4	4	4	4	4	4	4	4	4	4	4	4	4	4	4	4	4	4	4	4	4	4	4	4	4	4	4	4	4	4	4	4	4	4	4	4	4
28	1	4	1	3	1	4	3	2	4	4	4	3	2	4	4	4	3	3	3	1	3	4	4	4	3	3	3	2	3	3	3	3	3	3	3	2	3	4	4	4	4	4	4	1	3	4	4	4	3
29	1	2	2	4	3	1	2	2	4	5	4	4	2	4	4	4	4	5	3	2	1	5	3	3	3	4	5	5	1	3	4	3	5	5	4	2	2	3	3	3	4	3	3	1	1	3	2	2	4
30	1	5	1	4	2	2	2	2	4	5	3	4	2	4	4	4	4	5	3	2	2	5	3	3	3	4	5	5	1	3	4	3	5	5	4	2	2	3	3	3	4	3	3	1	1	3	2	2	4
31	1	2	3	2	2	3	2	3	4	2	3	2	3	3	2	4	4	4	3	5	4	4	4	5	5	4	5	2	3	2	2	2	5	4	3	5	5	4	5	4	3	5	4	1	1	1	1	1	4
32	1	3	1	4	3	3	3	3	3	3	3	3	3	3	3	3	3	3	3	3	3	3	3	3	3	3	3	3	5	3	4	3	3	2	3	4	3	4	3	3	3	3	3	3	3	3	3	3	5
33	1	5	1	2	2	2	2	3	4	2	3	2	3	3	2	3	4	4	3	5	5	5	5	5	4	4	4	2	3	2	2	2	4	4	3	5	5	4	4	4	4	5	4	1	1	1	1	1	4
34	1	3	3	4	4	3	3	3	3	3	3	3	3	3	3	3	3	3	3	3	3	3	3	3	3	3	3	3	3	4	4	4	3	2	3	4	3	4	3	3	3	3	3	3	3	3	3	3	4
35	1	2	2	4	3	5	4	5	3	5	3	5	3	3	5	4	3	3	3	3	3	3	3	3	3	3	3	3	3	5	4	4	4	4	4	4	2	4	3	3	3	4	4	3	2	3	3	3	3
36	1	2	2	2	1	5	1	1	4	4	3	4	1	4	4	3	4	4	4	2	4	5	3	4	5	3	4	2	5	3	4	3	4	5	4	5	4	3	4	5	5	5	3	2	2	2	2	2	3
37	1	2	2	3	2	4	4	3	4	3	3	4	3	4	4	3	4	4	3	2	2	2	3	3	1	3	3	3	3	5	4	3	4	3	3	4	3	3	4	4	4	4	4	3	3	4	4	4	3
38	1	3	1	5	5	5	5	5	1	1	1	5	5	5	5	5	1	1	1	5	5	5	5	5	1	1	1	5	5	5	5	5	1	1	1	5	5	5	5	5	1	1	1	5	5	5	5	5	1
39	2	1	1	5	2	3	1	1	5	5	1	1	1	2	2	2	5	5	1	2	2	5	3	1	5	5	5	1	1	2	2	1	5	5	3	1	1	4	1	1	5	5	3	4	2	2	3	1	5
40	1	2	1	2	3	2	4	2	2	1	1	1	3	2	2	2	1	1	1	1	1	1	1	2	2	2	1	2	1	2	2	1	1	1	1	2	1	1	2	1	2	1	1	1	1	1	1	1	1
41	2	3	1	4	3	3	5	4	5	3	4	3	1	3	5	4	3	5	4	3	2	3	2	3	4	5	3	4	3	4	3	2	3	4	3	3	1	4	4	3	4	4	3	4	3	3	3	2	4
42	2	2	2	5	2	3	3	4	5	4	2	4	4	4	3	5	4	3	4	4	4	5	3	4	5	4	3	3	2	3	4	3	4	5	2	3	4	4	3	3	5	4	3	3	2	3	5	4	3
43	1	2	1	4	2	5	3	3	5	5	3	3	1	4	4	4	5	5	4	2	1	4	4	4	4	4	4	2	2	4	4	4	4	4	4	2	2	4	4	4	4	4	4	4	2	2	2	2	4
44	1	1	4	3	3	2	2	2	4	4	3	3	2	2	2	2	3	3	3	3	3	3	3	3	3	3	3	2	2	2	2	2	3	3	3	3	3	3	3	3	2	4	3	3	3	3	3	3	3
45	1	2	1	4	4	4	5	4	1	1	1	5	5	5	5	5	1	1	1	5	5	4	5	4	2	1	1	5	5	5	5	5	1	1	2	5	5	5	5	5	1	1	1	5	4	5	5	5	1
46	1	3	1	1	3	2	3	2	2	1	1	1	3	2	1	2	1	1	1	1	2	1	1	2	2	2	1	2	1	2	2	1	3	1	1	2	1	1	2	1	2	2	1	1	4	1	1	1	1
47	1	2	1	4	2	3	3	3	5	4	3	3	1	4	3	4	5	5	4	2	1	4	4	4	3	3	3	2	2	4	4	4	4	4	4	2	2	4	4	4	4	4	4	4	2	2	2	2	4
48	2	2	1	4	4	5	4	4	5	4	3	5	5	5	3	3	4	5	3	5	5	5	5	5	5	5	5	3	3	3	3	4	5	5	3	3	5	5	5	5	5	5	3	4	4	3	2	2	3
49	1	1	4	4	4	4	3	5	3	4	4	3	4	4	4	4	3	4	4	3	3	4	4	3	3	3	3	3	4	4	3	4	4	3	4	3	4	3	3	3	3	4	4	3	3	3	4	4	4
50	1	5	1	3	5	2	3	3	5	5	3	4	2	4	4	5	5	5	5	1	1	4	5	5	3	5	5	3	5	2	5	5	5	5	5	2	1	1	1	1	5	5	5	2	2	4	5	5	3
51	2	3	1	4	4	4	5	3	4	4	2	4	4	5	3	4	4	3	3	3	3	4	4	3	4	4	3	5	4	4	4	4	3	5	4	2	1	4	3	3	5	4	5	5	4	3	5	4	5
52	2	5	1	5	2	5	4	5	4	3	1	2	3	4	5	4	4	3	3	4	3	5	5	5	4	5	4	3	2	4	4	4	4	3	3	2	2	2	3	2	5	3	4	3	4	4	4	5	3
53	2	1	1	2	2	4	3	3	4	4	5	2	1	3	4	4	5	5	4	2	2	5	5	4	5	4	4	3	2	3	5	4	3	5	4	1	2	4	4	3	4	3	4	4	2	5	4	4	5
54	1	5	1	4	3	3	4	4	3	4	3	4	3	3	4	4	4	4	4	3	3	3	3	3	3	3	3	3	3	4	4	4	4	4	4	4	2	4	3	3	3	4	4	3	2	3	3	3	3
55	1	2	2	1	1	4	2	1	4	4	3	4	2	4	4	3	4	4	4	2	4	5	3	4	5	3	4	2	5	3	4	3	5	5	4	5	5	3	3	4	4	5	3	2	2	2	2	2	3
56	2	3	1	5	5	4	4	3	5	4	4	3	4	3	2	3	3	3	3	3	1	5	4	4	5	4	5	3	2	5	4	3	3	3	4	3	3	4	4	5	5	5	3	3	5	4	2	3	3
57	2	1	4	2	1	5	3	2	4	5	3	4	4	3	3	3	5	3	3	4	4	5	4	3	4	5	4	2	2	4	2	4	2	2	2	4	3	2	4	2	4	3	4	3	1	5	5	4	5
58	1	3	1	4	2	4	4	4	4	3	3	4	3	4	4	4	4	4	4	2	2	2	3	3	2	3	3	3	3	4	4	3	4	3	4	4	3	3	4	4	4	4	4	3	4	4	4	4	3
59	2	5	1	3	3	4	4	4	5	3	3	4	2	4	2	4	3	3	4	5	3	5	4	4	5	4	5	2	4	4	2	2	1	3	2	4	3	4	3	3	4	3	3	4	4	4	3	3	4
60	2	5	1	5	4	3	3	4	5	4	3	4	4	3	3	5	5	4	3	3	3	4	3	4	3	5	4	3	2	3	3	3	4	4	2	3	2	5	3	3	5	4	3	3	3	3	4	3	4
61	2	2	1	4	4	5	4	4	4	3	2	4	3	4	4	4	4	4	3	3	3	4	3	3	4	4	4	4	4	4	4	4	3	4	3	3	3	4	4	3	4	4	3	4	3	4	3	4	4
62	1	2	1	5	2	3	4	4	4	4	4	4	3	3	4	3	4	3	3	4	3	4	4	4	4	3	4	4	3	3	3	4	4	4	3	3	4	3	3	4	4	3	4	4	4	4	3	3	4
63	1	1	2	3	3	4	4	4	4	5	4	3	3	4	4	4	4	4	4	3	2	4	4	4	4	4	4	5	4	4	4	4	4	4	4	4	3	4	3	2	4	4	3	4	2	1	3	3	4
64	1	5	5	3	4	3	4	5	5	5	3	1	1	3	3	3	5	5	3	2	1	1	2	1	5	5	5	1	2	4	3	2	5	5	3	2	1	1	1	1	5	5	5	1	1	1	1	1	5
65	2	5	1	1	4	4	4	4	5	4	4	1	1	5	3	5	4	4	4	2	2	4	4	3	4	4	4	1	1	5	5	5	1	3	3	1	1	5	2	2	5	4	2	2	2	4	2	2	4
66	1	1	1	3	5	3	5	4	5	4	3	1	1	3	3	3	5	4	3	2	1	1	2	1	4	5	5	1	2	4	3	2	5	5	3	2	2	1	1	1	5	5	4	1	1	1	1	1	4
67	1	3	3	2	1	3	3	3	4	3	4	1	2	3	4	3	1	5	4	4	5	5	4	4	4	4	4	3	3	3	4	3	4	3	3	3	4	4	3	4	5	4	4	5	4	5	5	4	5
68	2	1	2	4	1	3	5	5	5	3	3	5	4	5	3	3	5	3	2	2	2	4	4	5	3	4	3	3	3	4	2	5	3	3	5	3	2	5	3	4	4	2	3	3	1	5	3	3	3
69	1	1	3	2	3	3	3	3	4	5	3	2	1	3	4	2	3	3	3	3	4	4	3	3	2	4	4	3	2	3	3	5	4	4	4	4	3	3	4	3	1	4	3	2	3	1	3	3	4
70	1	1	3	5	4	3	4	2	4	3	3	2	4	4	4	4	4	3	3	5	4	4	4	4	4	4	5	3	1	4	4	1	4	4	3	5	4	2	4	4	2	5	4	2	2	3	4	3	2
71	1	2	1	3	2	5	4	4	3	4	4	4	3	4	4	3	4	3	1	4	5	4	3	4	4	3	4	3	3	3	4	4	3	4	4	4	2	3	4	3	4	4	4	3	3	2	1	1	3
72	2	2	5	2	2	3	3	5	4	3	4	5	2	3	4	5	5	3	3	2	2	5	4	4	3	3	4	2	2	3	5	4	4	5	4	3	3	4	3	4	5	4	3	3	4	3	2	3	4
73	2	5	1	4	1	5	5	4	4	4	4	4	1	4	4	3	4	4	4	4	1	4	2	4	4	4	2	4	1	4	2	4	4	4	2	1	1	4	2	2	5	4	4	4	1	4	4	2	4
74	1	2	2	3	3	3	4	4	4	4	3	2	2	4	4	3	3	4	3	4	3	4	4	3	3	3	3	2	3	4	3	3	3	3	2	4	3	3	4	4	4	3	4	3	4	3	3	4	4
75	1	1	2	4	4	4	5	4	4	5	4	4	5	4	2	4	4	4	4	4	4	4	4	4	4	4	4	5	4	4	4	4	4	4	4	4	5	4	4	4	4	4	4	4	4	4	4	4	4
76	1	3	2	1	1	3	4	3	4	3	4	1	1	3	4	3	1	5	4	4	4	5	4	4	5	4	4	3	3	3	4	3	4	3	3	3	4	4	3	4	4	4	4	5	5	5	5	5	4
77	1	2	2	4	4	5	4	4	4	4	3	4	4	4	4	4	4	4	3	4	2	4	4	4	4	4	4	2	2	4	4	4	4	4	4	3	2	4	4	4	4	5	3	2	2	4	4	4	4
78	2	5	1	1	4	3	5	3	5	3	4	3	2	5	3	4	3	3	3	4	3	4	3	4	2	3	2	3	3	4	4	5	3	3	2	2	3	4	4	2	4	3	4	3	3	4	4	5	4
79	2	5	1	4	2	4	2	4	5	4	3	4	3	4	5	3	4	4	3	3	3	3	3	2	3	5	4	4	3	3	3	4	4	5	3	1	2	4	4	3	5	5	4	3	3	4	2	3	4
80	1	1	3	3	3	3	3	3	4	4	4	3	3	3	3	3	3	4	3	4	3	4	3	4	3	4	3	3	3	3	3	3	3	3	3	3	3	3	3	4	4	3	3	3	3	3	3	2	3
81	1	2	2	3	1	5	3	2	5	4	4	4	1	4	3	3	2	5	3	4	4	3	3	3	4	3	4	3	3	4	4	4	4	4	3	4	1	3	3	3	4	4	3	4	1	1	3	3	4
82	1	1	2	4	4	4	5	4	5	5	4	5	4	4	4	4	5	5	4	4	4	4	4	4	5	4	5	3	4	4	4	5	4	5	4	5	4	4	4	4	4	4	4	4	4	4	4	4	4
83	1	1	1	3	3	3	4	5	3	4	2	2	2	3	3	3	3	3	2	4	2	4	4	4	4	3	3	3	2	3	3	3	4	4	2	4	2	4	4	4	2	4	1	4	2	4	4	4	3
84	2	2	1	4	2	3	4	3	4	2	3	3	2	3	3	3	3	3	3	3	3	3	3	3	3	3	3	3	3	3	3	3	3	3	3	3	3	3	3	3	3	3	3	3	3	3	3	3	3
85	2	5	1	4	3	3	4	2	3	4	4	2	3	3	4	4	5	3	4	3	4	5	5	5	5	5	4	3	3	3	4	5	5	4	3	1	3	4	2	2	4	5	4	3	2	3	3	4	3
86	1	2	4	3	2	4	3	3	5	5	3	3	2	2	4	4	4	4	4	3	2	4	3	3	3	4	3	4	3	4	4	4	5	5	1	2	4	3	3	3	4	4	1	2	3	2	4	5	2
87	1	3	1	3	4	4	5	2	3	2	4	2	2	4	3	3	3	3	4	2	3	4	4	2	5	2	4	4	4	4	3	4	4	3	4	3	3	2	4	3	3	3	4	1	1	4	2	2	4
88	1	1	1	4	2	4	2	3	4	3	4	3	3	4	4	4	3	3	3	1	5	3	3	4	2	4	2	5	3	4	4	4	4	2	1	4	2	3	1	4	4	3	3	4	3	3	5	5	4
89	2	2	1	2	1	5	4	4	3	4	3	4	3	3	5	5	2	5	2	4	2	3	3	4	5	4	3	2	2	4	5	4	4	4	2	1	2	4	3	2	4	3	5	4	2	2	3	3	3
90	2	4	1	5	1	1	3	5	5	5	3	5	1	5	5	5	5	5	5	5	5	5	5	5	5	5	5	2	2	5	5	5	5	5	5	2	2	5	5	5	5	5	5	5	5	5	5	5	5
91	1	2	1	4	4	4	4	5	4	4	3	4	4	3	2	5	1	5	3	3	1	4	5	3	4	3	4	2	3	4	4	4	4	3	5	5	4	2	2	3	4	4	3	3	2	2	2	2	3
92	1	3	2	2	1	3	4	3	4	4	3	1	3	4	4	2	4	4	3	2	2	4	4	4	3	5	5	3	3	2	4	3	3	4	3	3	2	4	4	2	4	4	3	1	3	4	2	1	3
93	1	5	1	3	1	4	3	4	5	4	3	4	5	4	2	4	3	4	4	3	4	4	3	3	4	3	3	4	4	4	4	3	3	2	4	4	3	4	4	3	4	3	2	3	2	3	4	4	3
94	2	4	2	4	2	5	5	3	4	5	2	1	2	5	3	4	5	4	3	2	1	4	4	3	3	4	4	3	2	3	2	4	4	5	5	2	3	4	4	3	4	4	3	4	4	2	4	2	5
95	1	1	1	3	4	3	5	3	3	5	4	4	1	4	4	4	5	4	3	2	1	3	4	4	3	3	4	4	4	5	5	2	3	3	3	4	3	4	3	4	4	4	5	2	2	3	3	3	3
96	2	2	2	4	4	4	5	5	5	3	3	4	2	3	4	3	4	5	2	4	2	3	2	3	4	4	3	2	2	5	5	3	5	4	4	4	3	5	4	3	5	5	3	3	5	2	2	3	4
97	2	1	4	4	4	2	3	2	4	4	4	3	3	2	4	4	4	3	3	1	1	5	5	5	4	4	4	2	2	2	2	2	4	4	4	4	2	2	2	1	4	4	4	3	3	4	4	4	4
98	1	5	1	4	4	4	4	4	4	4	3	4	5	4	4	4	4	4	3	4	2	4	4	4	4	5	4	3	1	4	5	4	4	4	4	3	2	4	3	3	3	5	3	2	2	4	4	4	3
99	1	5	1	3	3	3	3	3	4	4	4	2	3	3	3	3	3	4	3	4	3	5	3	4	3	4	3	3	3	3	3	3	3	3	3	3	3	3	3	4	4	3	3	3	3	3	3	2	3
100	1	1	5	3	3	3	3	5	5	4	3	2	3	4	4	4	4	4	4	2	2	4	5	5	4	5	5	3	3	2	2	3	2	3	4	2	2	4	4	4	4	4	4	4	3	3	3	4	4
101	2	5	1	5	5	4	5	4	5	4	4	1	2	4	4	4	3	4	2	4	5	4	5	5	5	4	5	4	3	4	4	4	4	3	4	4	4	2	4	2	3	4	3	4	3	5	4	5	5
102	1	5	1	4	3	2	3	3	4	2	4	3	3	4	3	3	3	4	3	5	3	5	5	5	3	2	3	4	2	4	3	4	3	2	4	3	1	4	2	2	5	4	3	2	3	3	4	4	3
103	1	5	2	4	1	4	2	3	3	3	3	2	4	3	2	3	4	3	3	3	3	3	3	4	3	4	4	4	3	2	1	4	3	4	3	2	3	2	3	4	4	4	4	5	4	2	2	4	3
104	2	1	1	4	4	5	4	5	4	3	5	2	3	5	5	4	4	4	2	3	3	5	4	2	3	5	4	2	3	4	5	3	4	3	3	3	4	3	4	4	5	4	4	4	3	4	3	3	3
105	1	5	1	4	3	3	2	5	5	5	1	3	2	4	3	3	5	5	3	4	2	4	4	5	2	3	2	2	4	3	5	5	3	5	3	3	3	4	5	3	3	3	3	3	5	5	3	3	4
106	1	3	1	1	2	5	3	3	4	4	1	3	3	3	4	4	3	4	3	2	2	3	4	4	4	3	3	2	4	5	5	3	4	4	4	4	1	4	4	4	4	4	4	3	2	1	5	4	5
107	1	2	2	2	3	2	4	4	3	4	3	4	2	4	3	3	3	5	4	4	5	5	3	2	5	2	2	2	4	2	1	4	4	2	4	2	1	5	5	4	4	4	3	3	3	4	4	5	3
108	1	3	2	4	1	4	4	3	4	5	4	3	1	2	3	5	4	4	4	4	2	5	4	2	4	4	4	3	1	2	1	1	5	5	2	4	3	4	1	3	2	1	1	3	2	5	4	4	3
109	1	4	1	3	4	3	4	4	5	4	4	4	4	3	4	4	3	3	3	1	3	4	2	4	3	3	3	2	3	3	4	3	4	3	5	3	3	3	4	4	4	4	4	2	4	3	3	3	5
110	2	3	1	5	5	5	5	5	4	4	3	2	1	5	4	3	4	3	3	4	4	4	5	4	5	5	4	2	3	3	4	4	4	3	3	2	3	3	4	2	3	4	3	4	1	3	5	3	3
111	2	4	3	5	2	4	4	4	4	4	2	3	3	4	3	4	3	5	2	3	4	4	3	4	4	4	5	4	3	3	3	3	5	4	4	2	3	5	2	3	4	5	3	4	4	4	4	2	4
112	2	2	1	2	1	4	3	2	3	4	2	2	3	4	4	4	4	3	4	2	3	4	4	3	5	4	5	3	2	2	2	4	5	5	3	3	4	4	3	4	3	4	3	5	3	3	3	2	4
113	1	5	4	3	4	3	4	4	4	4	3	4	2	4	4	2	3	4	4	3	5	1	5	2	5	5	4	3	3	3	4	4	5	5	3	3	3	3	3	3	3	3	3	3	2	4	3	2	3
114	1	3	4	4	4	2	4	4	4	4	3	4	3	4	4	4	4	4	4	3	2	3	2	3	4	4	3	2	5	3	2	4	4	3	4	3	2	1	1	5	1	5	5	5	1	3	3	3	5
115	2	1	4	5	5	5	5	5	1	1	1	5	5	5	5	5	1	1	1	5	5	5	5	5	4	4	4	5	4	5	5	5	1	1	2	4	4	4	4	4	4	4	4	4	4	4	4	4	3
116	1	2	4	5	2	5	2	1	5	3	3	4	3	3	4	3	4	3	2	4	3	3	3	3	3	3	3	3	3	3	4	3	3	3	2	3	4	4	3	3	3	3	3	4	3	3	4	3	4
117	1	2	4	3	2	2	4	4	3	5	4	4	1	4	5	3	3	3	3	2	2	5	5	5	5	5	5	3	2	3	3	4	2	4	2	2	3	3	1	5	5	5	5	2	2	4	3	3	3
118	2	1	1	5	5	5	5	5	4	3	3	5	5	5	5	5	4	4	4	4	4	5	4	5	4	4	4	5	4	4	4	4	4	4	4	4	4	3	4	4	3	4	4	4	4	4	5	4	4
[truncated: 65 more columns]
